# Supplementary material for: Comprehensive transcriptome analysis of Sarcophaga peregrina, a forensically important fly species
Source: Sci Data. 2018 Nov 6;5:180220. doi: 10.1038/sdata.2018.220 (PMC6219405; doi:10.1038/sdata.2018.220)
Supplement: Supplementary file 1 [file sdata2018220-isa1.zip]

Archive with 3 entries (3 files):
- i_Investigation.txt
- s_Son182_study.txt
- a_Son182_assay.txt
