# Supplementary material for: Comprehensive transcriptome analysis of Sarcophaga peregrina, a forensically important fly species
Source: Sci Data. 2018 Nov 6;5:180220. doi: 10.1038/sdata.2018.220 (PMC6219405; doi:10.1038/sdata.2018.220)
Supplement: Supplementary file 1 [file sdata2018220-isa1.zip › i_Investigation.txt]

# Investigation File generated for Scientific Data with Investigation File Authoring Tool version 0.1.0 on 07/09/2018 - This metadata file is CC0
ONTOLOGY SOURCE REFERENCE
Term Source Name	NCBITAXON	BTO	OBI	ERO	EFO	MS	ECG
Term Source File	http://data.bioontology.org/ontologies/NCBITAXON	http://data.bioontology.org/ontologies/BTO	http://data.bioontology.org/ontologies/OBI	http://data.bioontology.org/ontologies/ERO	http://data.bioontology.org/ontologies/EFO	http://data.bioontology.org/ontologies/MS	http://data.bioontology.org/ontologies/ECG
Term Source Version	2016AB	unknown	2014-08-18	2013-08-02	2.99	4.0.1	1
Term Source Description	National Center for Biotechnology Information (NCBI) Organismal Classification	BRENDA Tissue and Enzyme Source Ontology	Ontology for Biomedical Investigations	Eagle-I Research Resource Ontology	Experimental Factor Ontology	Mass Spectrometry Ontology	Electrocardiography Ontology
INVESTIGATION
Investigation Identifier
Investigation Title
Investigation Description
Investigation Submission Date
Investigation Public Release Date
INVESTIGATION PUBLICATIONS
Investigation PubMed ID
Investigation Publication DOI
Investigation Publication Author List
Investigation Publication Title
Investigation Publication Status
Investigation Publication Status Term Accession Number
Investigation Publication Status Term Source REF
INVESTIGATION CONTACTS
Investigation Person Last Name
Investigation Person Mid Initials
Investigation Person First Name
Investigation Person Address
Investigation Person Phone
Investigation Person Fax
Investigation Person Email
Investigation Person Affiliation
Investigation Person Roles
Investigation Person Roles Term Accession Number
Investigation Person Roles Term Source REF
STUDY
Study Identifier	10.1038/sdata.2018.220
Study Title	Comprehensive transcriptome analysis of Sarcophaga peregrina, a forensically important fly species
Study Submission Date	09/04/2018
Study Public Release Date	06/11/2018
Study Description	http://www.nature.com/articles/sdata2018220#abstract
Study File Name	s_Son182_study.txt
Comment[Subject Keywords]	//;//
Comment[Manuscript Licence]	CC BY-4.0
Comment[Experimental Metadata Licence]	CC0
Comment[Supplementary Information File Name]	
Comment[Supplementary Information File Type]	x-zip-compressed
Comment[Supplementary Information File URL]	http://www.nature.com/articles/sdata2018220#supplementary-information
Comment[Data Repository]	NCBI Sequence Read Archive;GenBank;figshare
Comment[Data Record Accession]	SRP124481;GGEP00000000;doi:10.6084/m9.figshare.c.4055423
Comment[Data Record URI]	http://identifiers.org/insdc.sra:SRP124481;https://www.ncbi.nlm.nih.gov/Traces/wgs?val=GGEP01;https://doi.org/10.6084/m9.figshare.c.4055423
STUDY DESIGN DESCRIPTORS
Study Design Type	transcription profiling by high throughput sequencing design	sequence assembly objective	data annotation objective
Study Design Type Term Accession Number	OBI:0001239	ERO:0100054	http://www.ebi.ac.uk/efo/swo/SWO_0000467
Study Design Type Term Source REF	OBI	ERO	ERO
STUDY PUBLICATIONS
Study PubMed ID
Study Publication DOI
Study Publication Author List
Study Publication Title
Study Publication Status
Study Publication Status Term Accession Number
Study Publication Status Term Source REF
STUDY FACTORS
Study Factor Name
Study Factor Type
Study Factor Type Term Accession Number
Study Factor Type Term Source REF
STUDY ASSAYS
Study Assay Measurement Type	transcription profiling assay
Study Assay Measurement Type Term Accession Number	OBI:0000424
Study Assay Measurement Type Term Source REF	OBI
Study Assay Technology Type	RNA sequencing
Study Assay Technology Type Term Accession Number	ERO:0001658
Study Assay Technology Type Term Source REF	ERO
Study Assay Technology Platform	instrument; manufacturer
Study Assay File Name	a_Son182_assay.txt
STUDY PROTOCOLS
Study Protocol Name	Sample collection	RNA preparation	Library construction and sequencing	De novo assembly	Dataset annotation
Study Protocol Type	specimen collection process	sample preparation	RNA sequencing	sequence assembly process	Sequence_Annotation
Study Protocol Type Term Accession Number	OBI:0000659	MS:1000831	ERO:0001658	OBI:0001872	ECG:ECG_000000335
Study Protocol Type Term Source REF	EFO	MS	ERO	OBI	ECG
Study Protocol Description					
Study Protocol URI	""	""	""	""	""
Study Protocol Version					
Study Protocol Parameters Name	""	""	instrument; manufacturer	""	""
Study Protocol Parameters Name Term Accession Number	""	""	""	""	""
Study Protocol Parameters Name Term Source REF	""	""	""	""	""
Study Protocol Components Name	""	""	""	""	""
Study Protocol Components Type	""	""	""	""	""
Study Protocol Components Type Term Accession Number	""	""	""	""	""
Study Protocol Components Type Term Source REF	""	""	""	""	""
STUDY CONTACTS
Study Person Last Name	Kim	Lim	Shin	Cha	Seo	Kim	Park	Son
Study Person First Name	Ji Yeon	Hye Young	Sang Eon	Hyo Kyeong	Jeong-Han	Suel-Kee	Seong Hwan	Gi Hoon
Study Person Mid Initials								
Study Person Email	""	""	""	""	""	""	pelvis@korea.ac.kr	songh@korea.ac.kr
Study Person Phone								
Study Person Fax								
Study Person Address								
Study Person Affiliation	Department of Biomedical Sciences, College of Medicine, Korea University, Seoul 02841, Korea	Department of Biomedical Sciences, College of Medicine, Korea University, Seoul 02841, Korea	Department of Legal Medicine, College of Medicine, Korea University, Seoul 02841, Korea	Department of Biomedical Sciences, College of Medicine, Korea University, Seoul 02841, Korea	Research and Development Center, Insilicogen Inc., Yongin 16954, Gyeonggi-do, Republic of Korea	Department of Biomedical Sciences, College of Medicine, Korea University, Seoul 02841, Korea	Department of Legal Medicine, College of Medicine, Korea University, Seoul 02841, Korea	Department of Biomedical Sciences, College of Medicine, Korea University, Seoul 02841, Korea
Study Person Roles								
Study Person Roles Term Accession Number								
Study Person Roles Term Source REF								
Comment[Study Person ORCID]								
Comment[Funder]								
Comment[FundRef ID]								
Comment[Funder Term Source REF]								
Comment[Grant Identifier]								
