# Supplementary material for: Comprehensive transcriptome analysis of Sarcophaga peregrina, a forensically important fly species
Source: Sci Data. 2018 Nov 6;5:180220. doi: 10.1038/sdata.2018.220 (PMC6219405; doi:10.1038/sdata.2018.220)
Supplement: Supplementary file 1 [file sdata2018220-isa1.zip › s_Son182_study.txt]

Source Name	Characteristics[organism]	Term Source REF	Term Accession Number	Characteristics[organism part]	Term Source REF	Term Accession Number	Protocol REF	Protocol REF	Sample Name
breeding colony from wild-type Sarcophaga peregrina flies collected in the Northeastern region of Seoul, Korea	Sarcophaga peregrina	NCBITAXON	NCBITaxon:7386	whole body	BTO	BTO:0001489	Sample collection	RNA preparation	total RNA
