# Supplementary material for: Comprehensive transcriptome analysis of Sarcophaga peregrina, a forensically important fly species
Source: Sci Data. 2018 Nov 6;5:180220. doi: 10.1038/sdata.2018.220 (PMC6219405; doi:10.1038/sdata.2018.220)
Supplement: Supplementary file 1 [file sdata2018220-isa1.zip › a_Son182_assay.txt]

Sample Name	Protocol REF	Parameter Value[instrument]	Parameter Value[manufacturer]	Assay Name	Raw Data File	Comment[Data Repository]	Comment[Data Record Accession]	Comment[Data Record URI]	Protocol REF	Derived Data File	Comment[Data Repository]	Comment[Data Record Accession]	Comment[Data Record URI]	Protocol REF	Derived Data File	Comment[Data Repository]	Comment[Data Record Accession]	Comment[Data Record URI]
total RNA	Library construction and sequencing	MiSeq	Illumina	SRR6265701	SRX3371908	NCBI Sequence Read Archive	SRP124481	http://identifiers.org/insdc.sra:SRP124481	De novo assembly	GGEP01000001-GGEP01055730	GenBank	GGEP00000000	https://www.ncbi.nlm.nih.gov/Traces/wgs?val=GGEP01	Dataset annotation	SPER_Unigene_annotations	figshare	doi:10.6084/m9.figshare.c.4055423	https://doi.org/10.6084/m9.figshare.c.4055423
total RNA	Library construction and sequencing	RS II	PacBio	SRR6265702	SRX3371907	NCBI Sequence Read Archive	SRP124481	http://identifiers.org/insdc.sra:SRP124481	De novo assembly	GGEP01000001-GGEP01055730	GenBank	GGEP00000000	https://www.ncbi.nlm.nih.gov/Traces/wgs?val=GGEP01	Dataset annotation	SPER_Unigene_annotations	figshare	doi:10.6084/m9.figshare.c.4055423	https://doi.org/10.6084/m9.figshare.c.4055423
